# Supplementary material for: 3D Co-culture of hiPSC-Derived Cardiomyocytes With Cardiac Fibroblasts Improves Tissue-Like Features of Cardiac Spheroids
Source: Front Mol Biosci. 2020 Feb 14;7:14. doi: 10.3389/fmolb.2020.00014 (PMC7033479; doi:10.3389/fmolb.2020.00014)
Supplement: Supplementary file 1 [file Table_1.XLSX]

## Sheet: Feuil1
CT raw values, supplementary data table for the manuscript "3D co-culture of hiPSC-derived cardiomyocytes with cardiac fibroblasts improves tissue-like features of cardiac spheroids"
	Cardiomyocytes 2D			Cardiomyocytes 3D			Cardiomyocytes+cardiac fibroblasts 3D			cardiac fibroblasts 2D			cardiac fibroblasts 3D
	PCR1	PCR2	PCR3	PCR1	PCR2	PCR3	PCR1	PCR2	PCR3	PCR1	PCR2	PCR3	PCR1	PCR2	PCR3
	31.9055	30.8949	31.2908	31.3544	29.8158	31.2788	30.6618	29.1272	30.9201	25.9502	24.9491	24.7002	30.7889	29.5386	31.1252
Vimentin (VIM)	31.9986	30.2613	31.456	31.2033	29.2549	30.9708	30.6954	28.8926	31.1096	25.3364	24.5333	24.6032	30.4147	28.8003	31.0296
	31.5714	29.8714	30.8097	32.4725	29.6627	31.6618	30.8691	29.3256	30.5474	26.6299	24.8725	24.4442	30.3892	28.9181	30.6473
	26.3914	26.4734	26.926	24.4082	24.5231	24.6809	24.956	25.3882	25.6666	22.0626	21.0688	21.8721	28.0108	27.6271	27.9296
alpha-smooth muscle actin (alpha-SMA)(ACTA2)	26.6866	26.9121	27.2042	24.8754	24.6363	24.8261	25.1498	25.35	26.3769	23.1409	21.2232	21.8848	31.4339	27.6768	28.8157
	27.2061	26.3412	27.0728	24.56	24.3405	24.7919	25.1888	25.2536	25.686	21.8458	21.7365	21.936	28.0367	27.8721	28.5771
	29.7319	29.9089	29.699	29.834	29.0903	28.8806	28.6464	29.1686	28.6226	24.1794	24.0763	24.1148	27.8023	28.063	27.9339
Periostin (POSTN)	29.7969	29.9422	29.9254	28.7789	28.9706	29.0258	28.7405	28.4018	28.7516	24.2721	24.1088	24.1514	27.929	27.6548	28.631
	29.3951	29.9998	29.9596	28.3484	28.8116	28.8219	28.5377	28.9505	28.8935	24.2088	24.3705	23.9733	27.7057	28.0387	28.391
	26.0441	26.882	26.1702	24.8676	24.9451	24.5695	30.9644	29.1683	29.9292
EH-Myomesin (MYOM1)	26.2004	26.9406	26.2851	24.7652	25.1564	24.3796	29.1074	29.3459	28.2815
	26.9569	26.4196	26.2534	24.9475	25.0201	24.5997	29.1884	29.9675	28.5574
	26.9399	26.947	27.7808	25.9392	25.4668	26.1897	28.9438	29.9261	29.5625
M-protein (MYOM2)	27.3222	27.1959	27.7447	25.9396	26.1637	26.4208	28.5541	29.0873	29.8492
	27.246	27.037	27.7317	26.0907	25.9267	26.3605	28.7275	28.7288	29.9484
	20.6396	20.5014	19.9514	20.5627	20.1737	19.8804	21.462	21.7333	20.8906
slow skeletal troponin-I (ssTnI) (TNNI1)	22.9322	20.8806	20.2513	20.5998	20.2365	19.7403	21.6226	20.9252	20.8492
	20.7761	20.7413	20.2027	20.4805	20.256	19.509	21.5685	21.3268	20.7099
	21.5579	21.9426	21.9586	22.9314	22.9251	22.9351	23.4762	23.2548	23.4299
Cardiac troponin-I (cTnI) (TNNI3)	21.3602	21.6116	21.9311	23.1333	23.1838	23.5647	23.5551	23.5707	23.9301
	21.5549	21.8853	21.7857	23.1929	22.8458	23.8162	23.6839	23.478	23.9796
	21.1211	21.2058	21.0126	20.9333	20.6462	20.6414	21.3113	21.3481	21.4487	18.4902	18.7941	18.307	24.2483	24.5413	24.6482
Glyceraldehyde-3-phosphate-Dehydrogenase (GAPDH)	20.9193	21.0877	21.0585	20.6944	20.853	20.55	21.3907	21.9773	21.3083	18.4743	18.6726	18.3517	24.1489	24.4997	24.7208
	20.9293	20.9402	20.9201	20.7479	*28.3452835083007	20.726	21.5269	21.6454	21.3785	18.6023	18.7944	18.3409	24.3872	24.5954	24.9209
* excluded value
